# Supplementary material for: Insight into the Roles of Metal Loading on CO2 Photocatalytic Reduction Behaviors of TiO2
Source: Nanomaterials (Basel). 2022 Jan 29;12(3):474. doi: 10.3390/nano12030474 (PMC8839550; doi:10.3390/nano12030474)
Supplement: Supplementary file 1 [file nanomaterials-12-00474-s001.zip]

Archive with 1 entries (1 files):
- nanomaterials-1553050-supplementary.pdf
